# Supplementary material for: Feasibility and utility of the days of antibiotic spectrum coverage (DASC) in national antimicrobial use surveillance in Japan
Source: Antimicrob Steward Healthc Epidemiol. 2025 Aug 7;5(1):e175. doi: 10.1017/ash.2025.10086 (PMC12345052; doi:10.1017/ash.2025.10086)
Supplement: Kawamura et al. supplementary material [file S2732494X25100867sup001.xlsx]

## Sheet: Supplemental table
Supplementary Table. Rationale for assigned antibiotic spectrum coverage (ASC) scores used in this study
Form	Anatomical Therapeutic Chemical 4 classification	Antibiotics	ASC score	Spectrum by Microorganism Category																References	Note
				Wild Type											Acquired Resistance
				S. aureus	Strepto-coccus spp.	E. faecalis	Anaerobes (Oral)	B. fragilis	Moraxella/H. influenzae	E. coli/K. pneumoniae	Enterobacter/Citrobacter/ Serratia	P. aeruginosa	A. baumannii	Atypical	ESBL	MRSA	PRSP	VRE	CRE
Injection	Tetracyclines	Minocycline	8	1	1	0	0	0	1	1	0	0	1	1	0	1	1	0	0	A
		Tigecycline	15	1	1	1	1	1	1	1	1	0	1	1	1	1	1	1	1	A
Injection	Amphenicols	Chloramphenicol	9	1	1	1	1	1	1	1	0	0	0	0	0	1	0	1	0	A
Injection	Penicillins with extended spectrum	Ampicillin	5	0	1	1	1	0	1	1	0	0	0	0	0	0	0	0	0	A
		Piperacillin	7	0	1	1	1	0	1	1	1	1	0	0	0	0	0	0	0	A
Injection	Beta-lactamase sensitive penicillins	Benzylpenicillin	3	0	1	1	1	0	0	0	0	0	0	0	0	0	0	0	0	A
		Benzylpenicillin Benzathine	-	-	-	-	-	-	-	-	-	-	-	-	-	-	-	-	-		for syphilis treatment
Injection	Combinations of penicillins, incl. beta-lactamase inhibitors	Ampicillin/Sulbactam	8	1	1	1	1	1	1	1	0	0	1	0	0	0	0	0	0	A
		Piperacillin/Tazobactam	11	1	1	1	1	1	1	1	1	1	1	0	1	0	0	0	0	A
		Ampicillin/Cloxacillin	6	1	1	1	1	0	1	1	0	0	0	0	0	0	0	0	0	D
Injection	First-generation cephalosporins	Cefalotin	3	1	1	0	0	0	0	1	0	0	0	0	0	0	0	0	0	D
		Cefazolin	3	1	1	0	0	0	0	1	0	0	0	0	0	0	0	0	0	A
Injection	Second-generation cephalosporins	Cefotiam	4	1	1	0	0	0	1	1	0	0	0	0	0	0	0	0	0	B, D
		Cefmetazole	7	1	1	0	1	1	1	1	0	0	0	0	1	0	0	0	0	B, C, D	Adapted from C&D
		Cefminox	5	0	1	0	1	0	1	1	1	0	0	0	0	0	0	0	0	D
		Flomoxef	7	1	1	0	1	1	1	1	0	0	0	0	1	0	0	0	0	B, C, D	Adapted from C&D
Injection	Third-generation cephalosporins	Cefotaxime	6	1	1	0	0	0	1	1	1	0	0	0	0	0	1	0	0	A
		Ceftazidime	6	0	1	0	0	0	1	1	1	1	1	0	0	0	0	0	0	A
		Ceftriaxone	6	1	1	0	0	0	1	1	1	0	0	0	0	0	1	0	0	A
		Cefmenoxime	5	0	1	0	1	0	1	1	1	0	0	0	0	0	0	0	0	D
		Latamoxef	6	0	0	0	1	1	1	1	1	0	0	0	1	0	0	0	0	D
		Cefoperazone/Sulbactam	9	1	1	0	1	1	1	1	1	1	1	0	0	0	0	0	0	B, C, D	Adapted from D
Injection	Forth-generation cephalosporins	Cefepime	8	1	1	0	0	0	1	1	1	1	1	0	0	0	1	0	0	A
		Cefpirome	8	1	1	0	0	0	1	1	1	1	1	0	0	0	1	0	0		Defined by the authors
		Cefozopran	7	1	1	0	0	0	1	1	1	1	1	0	0	0	0	0	0	D
Injection	Monobactams	Aztreonam	4	0	0	0	0	0	1	1	1	1	0	0	0	0	0	0	0	A
Injection	Carbapenems	Meropenem	12	1	1	1	1	1	1	1	1	1	1	0	1	0	1	0	0	A
		Doripenem	12	1	1	1	1	1	1	1	1	1	1	0	1	0	1	0	0	A
		Biapenem	12	1	1	1	1	1	1	1	1	1	1	0	1	0	1	0	0	B, D	Adapted from D
		Imipenem/Cilastatin	12	1	1	1	1	1	1	1	1	1	1	0	1	0	1	0	0	A
		Panipenem/Betamipron	12	1	1	1	1	1	1	1	1	1	1	0	1	0	1	0	0	B, D	Adapted from D
		Imipenem/Cilastatin/relebactam	13	1	1	1	1	1	1	1	1	1	1	0	1	0	1	0	1	A
Injection	Other cephalosporins and penems	Ceftolozane/Tazobactam	8	0	1	0	1	1	1	1	1	1	0	0	1	0	0	0	0	A
Injection	Combinations of sulfonamides and trimethoprim, incl.derivatives	Sulfamethoxazole/Trimethoprim	7	1	1	0	0	0	1	1	1	0	1	0	0	1	0	0	0	A
Injection	Macrolides	Erythromycin	3	1	1	0	0	0	0	0	0	0	0	1	0	0	0	0	0	A
		Azithromycin	6	1	1	0	1	0	1	1	0	0	0	1	0	0	0	0	0	A
Injection	Lincosamides	Clindamycin	6	1	1	0	1	1	0	0	0	0	0	0	0	1	1	0	0	A
		Lincomycin	6	1	1	0	1	1	0	0	0	0	0	0	0	1	1	0	0	D
Injection	Streptogramins	Quinupristin/Dalfopristin	5	1	1	0	0	0	0	0	0	0	0	0	0	1	1	1	0	A
Injection	Streptomycins	Streptomycin	-	-	-	-	-	-	-	-	-	-	-	-	-	-	-	-	-		for tuberculosis treatment
Injection	Other aminoglycosides	Tobramycin	9	1	0	0	0	0	1	1	1	1	1	0	1	1	0	0	1	A
		Gentamicin	9	1	0	0	0	0	1	1	1	1	1	0	1	1	0	0	1	A
		Kanamycin	-	-	-	-	-	-	-	-	-	-	-	-	-	-	-	-	-		for tuberculosis treatment
		Amikacin	9	1	0	0	0	0	1	1	1	1	1	0	1	1	0	0	1	A,C	Adapted from C
		Dibekacin	7	1	0	0	0	0	1	1	1	0	1	0	1	1	0	0	0	D
		Isepamicin	8	1	0	0	0	0	0	1	1	1	1	0	1	1	0	0	1	D
		Arbekacin	7	1	0	0	0	0	1	1	1	0	1	0	1	1	0	0	0	C, D	Adapted from D
Injection	Fluoroquinolones	Ciprofloxacin	9	1	0	0	0	0	1	1	1	1	1	1	1	1	0	0	0	A
		Levofloxacin	12	1	1	1	0	0	1	1	1	1	1	1	1	1	1	0	0	A
		Pazufloxacin	11	1	1	1	0	0	1	1	1	1	1	1	1	0	1	0	0	C, D	Adapted from D
		Lascufloxacin	13	1	1	1	1	1	1	1	1	0	1	1	1	1	1	0	0	D
Injection	Glycopeptide antibacterials	Vancomycin	5	1	1	1	0	0	0	0	0	0	0	0	0	1	1	0	0	A
		Teicoplanin	5	1	1	1	0	0	0	0	0	0	0	0	0	1	1	0	0	B, C, D
Injection	Polymyxins	Colistin	6	0	0	0	0	0	1	1	0	1	1	0	1	0	0	0	1	A
Injection	Imidazole derivatives	Metronidazole	2	0	0	0	1	1	0	0	0	0	0	0	0	0	0	0	0	A
Injection	Other antibacterials	Fosfomycin	8	1	1	1	0	0	0	1	1	0	0	0	1	1	0	1	0	A
		Spectinomycin	-	-	-	-	-	-	-	-	-	-	-	-	-	-	-	-	-		for gonorrhea treatment
		Linezolid	6	1	1	1	0	0	0	0	0	0	0	0	0	1	1	1	0	A
		Daptomycin	6	1	1	1	0	0	0	0	0	0	0	0	0	1	1	1	0	A
		Tedizolid	6	1	1	1	0	0	0	0	0	0	0	0	0	1	1	1	0	A
Oral	Antibiotics	Polymyxin B	-	-	-	-	-	-	-	-	-	-	-	-	-	-	-	-	-		for selective digestive decontamination
		Kanamycin	-	-	-	-	-	-	-	-	-	-	-	-	-	-	-	-	-		for selective digestive decontamination
		Vancomycin	-	-	-	-	-	-	-	-	-	-	-	-	-	-	-	-	-		for Clostridium difficile infections
		Colistin	-	-	-	-	-	-	-	-	-	-	-	-	-	-	-	-	-		for selective digestive decontamination
		Fidaxomycin	-	-	-	-	-	-	-	-	-	-	-	-	-	-	-	-	-		for Clostridium difficile infections
Oral	Tetracyclines	Demethylchlortetracycline	7	1	1	0	0	0	1	1	0	0	0	1	0	1	1	0	0	D
		Doxycycline	7	1	1	0	0	0	1	1	0	0	0	1	0	1	1	0	0	A
		Tetracycline	7	1	1	0	0	0	1	1	0	0	0	1	0	1	1	0	0	A
		Minocycline	8	1	1	0	0	0	1	1	0	0	1	1	0	1	1	0	0	A
Oral	Amphenicols	Chloramphenicol	9	1	1	1	1	1	1	1	0	0	0	0	0	1	0	1	0	A
Oral	Penicillins with extended spectrum	Ampicillin	5	0	1	1	1	0	1	1	0	0	0	0	0	0	0	0	0	A
		Amoxicillin	5	0	1	1	1	0	1	1	0	0	0	0	0	0	0	0	0	A
		Bacampicillin	5	0	1	1	1	0	1	1	0	0	0	0	0	0	0	0	0	D
Oral	Beta-lactamase sensitive penicillins	Benzylpenicillin Benzathine	3	0	1	1	1	0	0	0	0	0	0	0	0	0	0	0	0	D
Oral	Combinations of penicillins, incl. beta-lactamase inhibitors	Amoxicillin/Clavulanate	7	1	1	1	1	1	1	1	0	0	0	0	0	0	0	0	0	A
		Sultamicillin	8	1	1	1	1	1	1	1	0	0	1	0	0	0	0	0	0	D
		Ampicillin/cloxacillin	6	1	1	1	1	0	1	1	0	0	0	0	0	0	0	0	0	D
Oral	First-generation cephalosporins	Cefalexin	3	1	1	0	0	0	0	1	0	0	0	0	0	0	0	0	0	A
		Cefroxadine	3	1	1	0	0	0	0	1	0	0	0	0	0	0	0	0	0	D
Oral	Second-generation cephalosporins	Cefuroxime	4	1	1	0	0	0	1	1	0	0	0	0	0	0	0	0	0	A
		Cefaclor	4	1	1	0	0	0	1	1	0	0	0	0	0	0	0	0	0	A
		Cefotiam	4	1	1	0	0	0	1	1	0	0	0	0	0	0	0	0	0	B
Oral	Third-generation cephalosporins	Cefixime	3	0	1	0	0	0	1	1	0	0	0	0	0	0	0	0	0	A
		Cefpodoxime	4	1	1	0	0	0	1	1	0	0	0	0	0	0	0	0	0	A
		Ceftibuten	3	0	1	0	0	0	1	1	0	0	0	0	0	0	0	0	0		Defined by the authors
		Cefdinir	4	1	1	0	0	0	1	1	0	0	0	0	0	0	0	0	0	A
		Cefditoren	5	1	1	0	0	0	1	1	0	0	0	0	0	0	1	0	0	B, D	Adapted from D
		Cefcapene	5	1	1	0	0	0	1	1	1	0	0	0	0	0	0	0	0	B, D	Adapted from D
		Cefteram	4	0	1	0	0	0	1	1	1	0	0	0	0	0	0	0	0	B, D	Adapted from D
Oral	Carbapenems	Tebipenem	9	1	1	0	1	1	1	1	1	0	0	0	1	0	1	0	0	D
Oral	Other cephalosporins and penems	Faropenem	9	1	1	0	1	1	1	1	1	0	0	0	1	0	1	0	0	D
Oral	Combinations of sulfonamides and trimethoprim, incl.derivatives	Sulfamethoxazole/Trimethoprim	7	1	1	0	0	0	1	1	1	0	1	0	0	1	0	0	0	A
Oral	Macrolides	Erythromycin	3	1	1	0	0	0	0	0	0	0	0	1	0	0	0	0	0	A
		Spiramycin	-	-	-	-	-	-	-	-	-	-	-	-	-	-	-	-	-		for congenital toxoplasmosis
		Roxithromycin	6	1	1	0	1	0	1	0	0	0	0	1	0	1	0	0	0	D
		Josamycin	7	1	1	1	1	1	1	0	0	0	0	1	0	0	0	0	0	D
		Clarithromycin	5	1	1	0	0	0	1	0	0	0	0	1	0	1	0	0	0	A
		Azithromycin	6	1	1	0	1	0	1	1	0	0	0	1	0	0	0	0	0	A
Oral	Lincosamides	Clindamycin	6	1	1	0	1	1	0	0	0	0	0	0	0	1	1	0	0	A
		Lincomycin	6	1	1	0	1	1	0	0	0	0	0	0	0	1	1	0	0	D
Oral	Fluoroquinolones	Ofloxacin	9	1	0	0	0	0	1	1	1	1	1	1	1	1	0	0	0	A
		Ciprofloxacin	9	1	0	0	0	0	1	1	1	1	1	1	1	1	0	0	0	A
		Norfloxacin	9	1	0	0	0	0	1	1	1	1	1	1	1	1	0	0	0	A
		Lomefloxacin	8	1	0	0	0	0	1	1	1	1	1	1	1	0	0	0	0	D
		Levofloxacin	12	1	1	1	0	0	1	1	1	1	1	1	1	1	1	0	0	A
		Moxifloxacin	13	1	1	1	1	1	1	1	1	0	1	1	1	1	1	0	0	A
		Prulifloxacin	12	1	1	1	0	0	1	1	1	1	1	1	1	1	1	0	0	D
		Garenoxacin	13	1	1	1	1	1	1	1	1	0	1	1	1	1	1	0	0	B, D	Adapted from D
		Sitafloxacin	16	1	1	1	1	1	1	1	1	1	1	1	1	1	1	1	1	B, D	Adapted from D
		Tosufloxacin	14	1	1	1	1	1	1	1	1	1	1	1	1	1	1	0	0	B, D	Adapted from D
		Lascufloxacin	13	1	1	1	1	1	1	1	1	0	1	1	1	1	1	0	0	D
Oral	Other antibacterials	Fosfomycin	8	1	1	1	0	0	0	1	1	0	0	0	1	1	0	1	0	A
		Linezolid	6	1	1	1	0	0	0	0	0	0	0	0	0	1	1	1	0	A
		Tedizolid	6	1	1	1	0	0	0	0	0	0	0	0	0	1	1	1	0	A
Oral	Nitroimidazole derivatives	Metronidazole	2	0	0	0	1	1	0	0	0	0	0	0	0	0	0	0	0	A
A: Kakiuchi, S., et al. (2022). Clin Infect Dis 75: 567-576., B: Kanda, N., et al. (2024). J Infect Chemother 30: 228-235., C: Murakami, S., et al. (2024). Infect Control Hosp Epidemiol 45: 459-466., D: Maeda, M., et al. (2025). J Infect Chemother 31:102667.
